# Supplementary material for: Nicotinamide Mononucleotide Prevents Free Fatty Acid-Induced Reduction in Glucose Tolerance by Decreasing Insulin Clearance
Source: Int J Mol Sci. 2021 Dec 8;22(24):13224. doi: 10.3390/ijms222413224 (PMC8709165; doi:10.3390/ijms222413224)
Supplement: Supplementary file 1 [file ijms-22-13224-s001.zip]

Archive with 1 entries (1 files):
- ijms-1495151-supplementary.pptx
